# Supplementary material for: Diving Responses in Experienced Rebreather Divers: Short-Term Heart Rate Variability in Cold Water Diving
Source: Front Physiol. 2021 Apr 7;12:649319. doi: 10.3389/fphys.2021.649319 (PMC8058382; doi:10.3389/fphys.2021.649319)
Supplement: Supplementary Table 1 — Eight 5-min HRV measures: three time domain measures [mean heart rate (HRmean), standard deviation of NN intervals (SDNN), and root mean square of successive RR interval differences (RMSSD)], and five frequency domain measures [absolute power of the very low frequency band (VLF power), Absolute power of the low frequency band (LF), absolute power of the high frequency band (HF), absolute total power (TP), and ratio of LF to HF power (LF/HF)]. Pre-dive rest values were compared to immersion values and to post-dive rest values. Moreover, comparison was made between immersion values and the other four in-water measures (face-in-water, submersion, bottom and just before surfacing). Mean and (range) shown (n = 26). [file Table_1.XLSX]

## Sheet: formatted
	Rest, pre-dive		Immersion
Variable	Immersion	Rest, post-dive	Face in water	Submersion	Bottom, just before ascent	Just before surfacing
Hrmean(bpm)	41.00 (34.50 - 49.00) ***	-1.00 (-4.00 - 4.00)	6.00 (2.00 - 13.00) **	5.00 (-2.00 - 9.00)	-14.00 (-22.00 - -5.50) ***	-19.00 (-25.00 - -14.00) ***
SDNN (ms)	-14.25 (-36.05 - 4.47) *	-3.10 (-11.50 - 10.30)	12.60 (4.70 - 27.10) ***	-2.20 (-10.10 - 8.60)	12.20 (0.35 - 21.85) **	30.30 (5.40 - 48.35) ***
RMSSD (ms)	-11.10 (-35.92 - 7.60) *	-0.30 (-14.40 - 5.15)	19.50 (0.90 - 33.40) ***	0.70 (-7.50 - 14.70)	9.80 (-5.35 - 29.00) *	34.00 (1.90 - 49.55) ***
TP (ms)	-1234.00 (-2171.75 - -145.50) *	-258.00 (-819.00 - 494.00)	149.00 (-4.00 - 1544.00) **	-12.00 (-242.00 - 302.00)	399.00 (-83.00 - 1756.00) *	1214.00 (447.50 - 4058.50) ***
VLF (ms2)	-13.00 (-61.50 - 19.75)	-8.00 (-39.50 - 14.50)	15.00 (-2.00 - 89.00) *	-12.00 (-45.00 - 7.00)	15.00 (-6.00 - 78.00)	54.00 (24.00 - 272.50) ***
LF (ms2)	-852.00 (-1346.25 - 12.00) **	-109.00 (-421.50 - 285.00)	271.00 (30.00 - 902.00) ***	-96.00 (-369.00 - 167.00)	205.00 (-42.00 - 845.00) *	890.00 (353.50 - 2532.00) ***
HF (ms2)	-317.00 (-875.75 - 26.00) *	-102.00 (-298.50 - 107.00)	107.00 (6.00 - 530.00) *	18.00 (-36.00 - 226.00)	152.00 (-14.50 - 549.00) *	615.00 (46.00 - 1260.50) ***
LF/HF (ratio)	0.81 (-0.91 - 2.30)	-0.07 (-0.56 - 1.01)	-1.21 (-2.90 - 0.00) **	-1.82 (-2.84 - 0.33) **	-0.75 (-2.81 - 0.60)	-1.34 (-2.83 - 0.52)
PNS index	-2.20 (-2.70 - -1.65) ***	-0.11 (-0.52 - 0.29)	0.54 (-0.04 - 1.07) **	0.00 (-0.37 - 0.50)	0.84 (0.35 - 1.39) ***	1.67 (0.71 - 2.40) ***
SNS index	3.77 (2.53 - 5.44) ***	0.15 (-0.29 - 0.59)	-0.30 (-1.03 - 0.64)	-0.12 (-0.46 - 0.85)	-1.69 (-2.79 - -0.99) ***	-2.41 (-4.25 - -1.25) ***
Median (IQR) changes from the above timepoint, tested using Mann-Whitney U test. *: p<0.05 **: p<0.01 ***: p<0.001
